# Supplementary material for: The benefits of permutation-based genome-wide association studies
Source: J Exp Bot. 2024 Jul 2;75(17):5377–89. doi: 10.1093/jxb/erae280 (PMC11389838; doi:10.1093/jxb/erae280)
Supplement: erae280_suppl_Supplementary_Table_S1 [file erae280_suppl_supplementary_table_s1.xlsx]

## Sheet: result_file_full
Supplementary Table S1: Summary of permutation-based GWAS results of 536 A.thaliana phenotypes downloaded from AraPheno database (https://arapheno.1001genomes.org/): The first three columns contain the ID and name of the original study and the name of the phenotype. Further columns contain the number of samples and SNPs used for analysis. For each phenotype the narrow-sense heritability, the p-va…
study ID	study name	phenotype	samples	SNPs	narrow-sense heritability	AD p-value	permutation-based threshold	Bonferroni threshold	permutation hits (total)	Bonferroni hits (total)	permutation hits (10kbp)	Bonferroni hits (10kbp)
1	Atwell et. al, Nature 2010	0W	137	2676908	0.965067	3.7e-24	1.47771e-07	1.86783e-08	263	181	24	10
1	Atwell et. al, Nature 2010	0W GH FT	153	2673074	0.894673	3.7e-24	4.75542e-11	1.87051e-08	18	290	9	70
1	Atwell et. al, Nature 2010	0W GH LN	135	2623541	0.788417	3.7e-24	3.6086e-08	1.90582e-08	15	11	8	6
1	Atwell et. al, Nature 2010	2W	152	2703851	0.977893	3.7e-24	4.62654e-08	1.84921e-08	628	373	105	71
1	Atwell et. al, Nature 2010	4W	119	2638862	0.931145	3.7e-24	5.68881e-11	1.89476e-08	23	218	10	48
1	Atwell et. al, Nature 2010	8W	155	2704311	0.748706	1.22348e-19	5.68341e-14	1.8489e-08	0	113	0	38
1	Atwell et. al, Nature 2010	8W GH FT	162	2703526	0.744232	8.62793e-19	7.39303e-19	1.84944e-08	0	628	0	146
1	Atwell et. al, Nature 2010	8W GH LN	163	2704423	0.636726	4.36368e-23	1.0879e-20	1.84882e-08	124	4619	21	907
1	Atwell et. al, Nature 2010	After Vern Growth	110	2619186	4.53979e-05	0.00011169	1.80552e-08	1.90899e-08	0	0	0	0
1	Atwell et. al, Nature 2010	Anthocyanin 10	177	2719100	0.728344	3.7e-24	1.36805e-10	1.83884e-08	0	1	0	1
1	Atwell et. al, Nature 2010	Anthocyanin 16	176	2718957	0.409634	3.7e-24	1.49937e-07	1.83894e-08	0	0	0	0
1	Atwell et. al, Nature 2010	Anthocyanin 22	177	2719100	0.318312	3.7e-24	9.16813e-08	1.83884e-08	0	0	0	0
1	Atwell et. al, Nature 2010	Aphid number	94	2554757	0.105297	0.000151679	2.47302e-08	1.95713e-08	0	0	0	0
1	Atwell et. al, Nature 2010	As	175	2717208	0.52202	1.16243e-07	9.14628e-10	1.84012e-08	0	0	0	0
1	Atwell et. al, Nature 2010	As CFU2	175	2717208	4.53979e-05	0.274933	2.3073e-08	1.84012e-08	0	0	0	0
1	Atwell et. al, Nature 2010	As2	175	2717208	0.368424	4.4725e-23	8.95404e-14	1.84012e-08	0	246	0	80
1	Atwell et. al, Nature 2010	As2 CFU2	175	2717208	0.180962	0.00013494	1.9986e-08	1.84012e-08	0	0	0	0
1	Atwell et. al, Nature 2010	As75	93	2552051	0.314517	0.00440446	1.65562e-08	1.95921e-08	3	3	1	1
1	Atwell et. al, Nature 2010	At1	175	2717208	0.505739	3.00578e-09	2.54803e-10	1.84012e-08	0	0	0	0
1	Atwell et. al, Nature 2010	At1 CFU2	175	2717208	0.130552	0.0491487	1.39184e-07	1.84012e-08	0	0	0	0
1	Atwell et. al, Nature 2010	At2	175	2717208	0.747627	1.277e-22	2.68691e-12	1.84012e-08	0	113	0	30
1	Atwell et. al, Nature 2010	At2 CFU2	175	2717208	0.0613243	0.0194732	8.60227e-08	1.84012e-08	0	0	0	0
1	Atwell et. al, Nature 2010	B11	93	2552051	0.645604	0.0896776	4.07154e-07	1.95921e-08	0	0	0	0
1	Atwell et. al, Nature 2010	Bacterial titer	95	2557298	0.832583	0.0062435	4.7942e-07	1.95519e-08	0	0	0	0
1	Atwell et. al, Nature 2010	Bs	175	2717208	0.309814	0.0113719	8.2229e-08	1.84012e-08	0	0	0	0
1	Atwell et. al, Nature 2010	Bs CFU2	175	2717208	0.39378	0.112314	6.317e-09	1.84012e-08	0	0	0	0
1	Atwell et. al, Nature 2010	Ca43	93	2552051	0.650988	0.0737434	3.05273e-07	1.95921e-08	0	0	0	0
1	Atwell et. al, Nature 2010	Cd114	93	2552051	0.658215	0.00493016	1.8762e-08	1.95921e-08	0	0	0	0
1	Atwell et. al, Nature 2010	Chlorosis 10	177	2719100	4.53979e-05	3.7e-24	5.04047e-11	1.83884e-08	0	2	0	2
1	Atwell et. al, Nature 2010	Chlorosis 16	176	2718957	0.0132815	3.7e-24	1.51799e-07	1.83894e-08	0	0	0	0
1	Atwell et. al, Nature 2010	Chlorosis 22	176	2718358	0.287134	3.7e-24	1.66226e-07	1.83935e-08	0	0	0	0
1	Atwell et. al, Nature 2010	Co59	93	2552051	0.586586	0.00908664	5.58912e-08	1.95921e-08	9	4	3	1
1	Atwell et. al, Nature 2010	Cu65	93	2552051	0.352011	0.329367	1.90164e-07	1.95921e-08	0	0	0	0
1	Atwell et. al, Nature 2010	DSDS50	109	2616934	0.987908	2.89919e-15	1.17232e-12	1.91063e-08	0	292	0	73
1	Atwell et. al, Nature 2010	DW	95	2557298	0.492755	0.00738908	7.74602e-08	1.95519e-08	0	0	0	0
1	Atwell et. al, Nature 2010	Emco5	86	2538728	0.999955	3.7e-24	3.05095e-10	1.96949e-08	0	1	0	1
1	Atwell et. al, Nature 2010	Emoy*	76	2486839	0.999955	3.7e-24	2.23395e-07	2.01058e-08	1	0	1	0
1	Atwell et. al, Nature 2010	Emwa1	85	2526303	0.592185	3.7e-24	1.5205e-07	1.97918e-08	0	0	0	0
1	Atwell et. al, Nature 2010	FLC	167	2697742	0.927685	3.04199e-22	3.07963e-15	1.8534e-08	0	149	0	58
1	Atwell et. al, Nature 2010	FRI	164	2695271	0.471534	3.29072e-06	1.41851e-11	1.8551e-08	0	37	0	4
1	Atwell et. al, Nature 2010	FT Diameter Field	180	2719348	0.489175	0.505843	1.19304e-07	1.83868e-08	0	0	0	0
1	Atwell et. al, Nature 2010	FT Duration GH	147	2662251	0.347885	1.54577e-11	3.98096e-10	1.87811e-08	0	0	0	0
1	Atwell et. al, Nature 2010	FT Field	180	2719348	0.990706	0.000166094	3.22219e-11	1.83868e-08	7	600	6	181
1	Atwell et. al, Nature 2010	FT GH	166	2711339	0.969852	3.7e-24	2.78534e-11	1.84411e-08	30	450	11	85
1	Atwell et. al, Nature 2010	FT10	194	2728526	0.885804	1.52638e-17	3.08338e-09	1.83249e-08	3	9	3	5
1	Atwell et. al, Nature 2010	FT16	193	2728403	0.950312	3.7e-24	4.4406e-10	1.83257e-08	47	711	13	110
1	Atwell et. al, Nature 2010	FT22	193	2727856	0.944938	3.7e-24	2.17381e-11	1.83294e-08	65	448	8	73
1	Atwell et. al, Nature 2010	FW	95	2557298	0.631247	0.00227915	4.36164e-08	1.95519e-08	0	0	0	0
1	Atwell et. al, Nature 2010	Fe56	93	2552051	0.480114	0.468177	2.39042e-07	1.95921e-08	0	0	0	0
1	Atwell et. al, Nature 2010	Germ 10	177	2719100	0.349326	3.7e-24	2.02702e-07	1.83884e-08	0	0	0	0
1	Atwell et. al, Nature 2010	Germ 16	176	2718957	0.531482	3.7e-24	7.57141e-11	1.83894e-08	0	1	0	1
1	Atwell et. al, Nature 2010	Germ 22	177	2719100	0.160688	3.7e-24	4.92019e-14	1.83884e-08	0	39	0	10
1	Atwell et. al, Nature 2010	Germ in dark	93	2550747	0.937385	1.20309e-07	4.92992e-07	1.96021e-08	302	3	1	1
1	Atwell et. al, Nature 2010	Hiks1	84	2517635	0.999955	3.7e-24	5.52005e-07	1.98599e-08	0	0	0	0
1	Atwell et. al, Nature 2010	Hypocotyl length	89	2540079	0.856684	0.22159	6.93679e-07	1.96844e-08	1	0	1	0
1	Atwell et. al, Nature 2010	K39	93	2552051	0.852669	0.00387078	2.15895e-07	1.95921e-08	0	0	0	0
1	Atwell et. al, Nature 2010	LC Duration GH	147	2662251	0.999955	6.2716e-21	3.58215e-09	1.87811e-08	1	1	1	1
1	Atwell et. al, Nature 2010	LD	167	2711125	0.999955	3.7e-24	1.93534e-07	1.84425e-08	742	287	90	38
1	Atwell et. al, Nature 2010	LDV	168	2711350	0.805342	1.51174e-16	3.84098e-11	1.8441e-08	8	80	3	14
1	Atwell et. al, Nature 2010	LES	95	2557298	0.999955	3.7e-24	1.5115e-09	1.95519e-08	40	90	3	5
1	Atwell et. al, Nature 2010	LFS GH	148	2674631	0.946111	9.43168e-23	2.99859e-08	1.86942e-08	13	12	3	2
1	Atwell et. al, Nature 2010	LN10	177	2719100	0.815206	1.6159e-17	9.59475e-12	1.83884e-08	0	13	0	10
1	Atwell et. al, Nature 2010	LN16	176	2718957	0.890031	8.3506e-15	1.84879e-15	1.83894e-08	0	257	0	76
1	Atwell et. al, Nature 2010	LN22	176	2718358	0.891202	3.7e-24	1.41902e-13	1.83935e-08	1	244	1	62
1	Atwell et. al, Nature 2010	LY	95	2557298	0.999955	3.7e-24	2.72283e-08	1.95519e-08	27	26	4	4
1	Atwell et. al, Nature 2010	Leaf roll 10	177	2719100	0.692421	3.7e-24	2.52378e-07	1.83884e-08	0	0	0	0
1	Atwell et. al, Nature 2010	Leaf roll 16	176	2718957	0.387514	3.7e-24	3.16528e-09	1.83894e-08	2	2	1	1
1	Atwell et. al, Nature 2010	Leaf roll 22	176	2718358	0.372435	3.7e-24	2.15378e-10	1.83935e-08	0	0	0	0
1	Atwell et. al, Nature 2010	Leaf serr 10	174	2717888	0.593585	9.45486e-17	1.78905e-07	1.83966e-08	0	0	0	0
1	Atwell et. al, Nature 2010	Leaf serr 16	176	2718957	0.516476	2.14732e-17	9.11976e-08	1.83894e-08	0	0	0	0
1	Atwell et. al, Nature 2010	Leaf serr 22	176	2718358	0.795782	1.65911e-18	1.12668e-07	1.83935e-08	1	0	1	0
1	Atwell et. al, Nature 2010	Li7	93	2552051	0.404932	0.0691985	3.59345e-07	1.95921e-08	0	0	0	0
1	Atwell et. al, Nature 2010	MT GH	147	2662251	0.623774	1.00302e-09	5.65047e-10	1.87811e-08	0	3	0	3
1	Atwell et. al, Nature 2010	Mg25	93	2552051	0.896505	0.49514	1.00927e-06	1.95921e-08	0	0	0	0
1	Atwell et. al, Nature 2010	Mn55	93	2552051	0.525958	0.0151502	5.12271e-08	1.95921e-08	0	0	0	0
1	Atwell et. al, Nature 2010	Mo98	93	2552051	0.868155	0.000340138	4.95243e-13	1.95921e-08	0	2337	0	487
1	Atwell et. al, Nature 2010	Na23	93	2552051	0.707074	5.29485e-14	1.08498e-12	1.95921e-08	5	48	1	22
1	Atwell et. al, Nature 2010	Ni60	93	2552051	0.422419	0.030166	1.13357e-07	1.95921e-08	0	0	0	0
1	Atwell et. al, Nature 2010	Noco2	87	2534634	0.410481	3.7e-24	2.73018e-07	1.97267e-08	0	0	0	0
1	Atwell et. al, Nature 2010	P31	93	2552051	0.697341	0.219864	2.45396e-07	1.95921e-08	0	0	0	0
1	Atwell et. al, Nature 2010	RP GH	147	2662251	0.237531	2.38083e-09	5.18488e-12	1.87811e-08	0	4	0	3
1	Atwell et. al, Nature 2010	Rosette Erect 22	176	2718358	0.529894	3.7e-24	3.38072e-07	1.83935e-08	0	0	0	0
1	Atwell et. al, Nature 2010	S34	93	2552051	0.809403	0.218421	1.39311e-07	1.95921e-08	0	0	0	0
1	Atwell et. al, Nature 2010	SD	162	2706788	0.999955	3.7e-24	1.45609e-06	1.84721e-08	855	10	74	5
1	Atwell et. al, Nature 2010	SDV	159	2702938	0.955639	3.7e-24	1.05864e-13	1.84984e-08	4	650	2	148
1	Atwell et. al, Nature 2010	Se82	93	2552051	0.684094	0.739393	2.67212e-07	1.95921e-08	0	0	0	0
1	Atwell et. al, Nature 2010	Secondary Dormancy	93	2550747	0.982371	5.33965e-12	7.0304e-08	1.96021e-08	1	0	1	0
1	Atwell et. al, Nature 2010	Seed Dormancy	83	2500984	0.986115	1.23e-06	3.22121e-08	1.99921e-08	30	29	11	10
1	Atwell et. al, Nature 2010	Seed bank 133-91	110	2619186	0.415345	3.7e-24	1.1852e-12	1.90899e-08	0	420	0	99
1	Atwell et. al, Nature 2010	Seedling Growth	100	2589110	0.279786	0.739657	2.41282e-07	1.93117e-08	0	0	0	0
1	Atwell et. al, Nature 2010	Silique 16	95	2557298	0.760402	5.00254e-07	4.64631e-08	1.95519e-08	0	0	0	0
1	Atwell et. al, Nature 2010	Silique 22	95	2557298	0.999955	6.07745e-07	6.4589e-10	1.95519e-08	0	0	0	0
1	Atwell et. al, Nature 2010	Storage 28 days	110	2619186	0.999955	3.7e-24	8.4077e-08	1.90899e-08	6	1	6	1
1	Atwell et. al, Nature 2010	Storage 56 days	110	2619186	0.999955	5.21191e-13	3.0705e-06	1.90899e-08	4	0	2	0
1	Atwell et. al, Nature 2010	Storage 7 days	110	2619186	0.995474	3.7e-24	3.99691e-11	1.90899e-08	3	43	1	22
1	Atwell et. al, Nature 2010	Trichome avg C	94	2552599	0.819965	5.02072e-05	4.01559e-08	1.95879e-08	0	0	0	0
1	Atwell et. al, Nature 2010	Trichome avg JA	94	2552599	0.861413	7.54012e-06	9.79882e-10	1.95879e-08	16	49	1	5
1	Atwell et. al, Nature 2010	Vern Growth	110	2619186	0.125938	1.84501e-08	2.89262e-10	1.90899e-08	0	0	0	0
1	Atwell et. al, Nature 2010	Width 10	176	2718262	0.587534	5.32971e-07	1.38152e-09	1.83941e-08	822	855	219	232
1	Atwell et. al, Nature 2010	Width 16	175	2718119	0.72145	0.0101525	1.32666e-07	1.83951e-08	0	0	0	0
1	Atwell et. al, Nature 2010	Width 22	175	2717507	0.670841	0.127846	9.98511e-08	1.83992e-08	0	0	0	0
1	Atwell et. al, Nature 2010	YEL	95	2557298	0.999955	3.7e-24	5.81466e-15	1.95519e-08	684	3314	94	438
1	Atwell et. al, Nature 2010	Zn66	93	2552051	0.999955	0.876865	9.75186e-07	1.95921e-08	0	0	0	0
1	Atwell et. al, Nature 2010	avrB	87	2531299	0.999955	3.7e-24	5.94778e-08	1.97527e-08	63	44	5	6
1	Atwell et. al, Nature 2010	avrPphB	90	2535138	0.999955	3.7e-24	1.7972e-06	1.97228e-08	214	195	1	1
1	Atwell et. al, Nature 2010	avrRpm1	84	2521089	0.999955	3.7e-24	1.70566e-08	1.98327e-08	53	53	5	5
1	Atwell et. al, Nature 2010	avrRpt2	89	2535054	0.999955	3.7e-24	3.93902e-11	1.97234e-08	31	69	2	11
2	Flowering time in simulated seasons	Area sweden 2009 (1st experiment)	445	2786840	0.678951	0.0847016	9.30309e-08	1.79415e-08	0	0	0	0
2	Flowering time in simulated seasons	Area sweden 2009 (2nd experiment)	462	2787352	0.55751	0.524621	8.27531e-08	1.79382e-08	0	0	0	0
2	Flowering time in simulated seasons	DTF spain 2008 (1st experiment)	353	2774081	0.923432	2.32732e-21	2.53817e-12	1.8024e-08	2	391	2	58
2	Flowering time in simulated seasons	DTF spain 2008 (2nd experiment)	352	2773956	0.999955	3.7e-24	4.60315e-11	1.80248e-08	493	1198	93	219
2	Flowering time in simulated seasons	DTF spain 2009 (1st experiment)	468	2787953	0.942742	5.38566e-23	1.21736e-07	1.79343e-08	254	21	15	4
2	Flowering time in simulated seasons	DTF spain 2009 (2nd experiment)	468	2787893	0.999955	3.7e-24	6.87557e-10	1.79347e-08	26	233	6	16
2	Flowering time in simulated seasons	DTF sweden 2008 (1st experiment)	353	2774081	0.929872	3.7e-24	1.09855e-16	1.8024e-08	1	668	1	124
2	Flowering time in simulated seasons	DTF sweden 2008 (2nd experiment)	353	2774081	0.999955	3.7e-24	1.13681e-09	1.8024e-08	77	386	12	25
2	Flowering time in simulated seasons	DTF sweden 2009 (1st experiment)	467	2787850	0.999955	3.7e-24	1.62768e-07	1.7935e-08	686	415	65	41
2	Flowering time in simulated seasons	DTF sweden 2009 (2nd experiment)	468	2787893	0.999955	3.7e-24	1.68798e-09	1.79347e-08	193	233	8	15
2	Flowering time in simulated seasons	DTFlocSweden2008	352	2773999	0.927135	3.7e-24	1.03702e-16	1.80245e-08	0	646	0	132
2	Flowering time in simulated seasons	DTFlocSweden2009	467	2787825	0.958698	3.7e-24	2.09908e-08	1.79351e-08	73	71	18	17
2	Flowering time in simulated seasons	DTFmainEffect2008	352	2773999	0.925484	5.5749e-21	2.51501e-12	1.80245e-08	1	389	1	59
2	Flowering time in simulated seasons	DTFmainEffect2009	468	2787928	0.949342	9.89681e-23	9.34052e-08	1.79345e-08	156	18	14	6
2	Flowering time in simulated seasons	DTFplantingLoc2008	351	2773874	0.91899	3.7e-24	2.6338e-23	1.80253e-08	0	1574	0	328
2	Flowering time in simulated seasons	DTFplantingSummer2008	352	2773999	0.952453	3.7e-24	1.52728e-13	1.80245e-08	217	1652	43	289
2	Flowering time in simulated seasons	DTFplantingSummer2009	466	2787782	0.977055	3.7e-24	3.04678e-12	1.79354e-08	1	117	1	27
2	Flowering time in simulated seasons	DTFplantingSummerLocSweden2009	466	2787782	0.698886	3.7e-24	9.74537e-12	1.79354e-08	0	75	0	34
2	Flowering time in simulated seasons	Size spain 2009 (1st experiment)	463	2787621	0.81667	0.00876923	7.88642e-08	1.79364e-08	0	0	0	0
2	Flowering time in simulated seasons	Size spain 2009 (2nd experiment)	432	2781341	0.846859	6.49463e-12	1.00924e-07	1.79769e-08	4	2	3	1
2	Flowering time in simulated seasons	Size sweden 2009 (1st experiment)	458	2785700	0.999955	3.7e-24	2.34633e-07	1.79488e-08	283	120	17	10
2	Flowering time in simulated seasons	Size sweden 2009 (2nd experiment)	418	2779828	0.999955	3.7e-24	8.11353e-08	1.79867e-08	57	18	8	7
2	Flowering time in simulated seasons	SizeLocSweden2009	457	2785580	0.90043	7.3073e-09	2.41347e-07	1.79496e-08	13	3	7	2
2	Flowering time in simulated seasons	SizeMainEffect2009	466	2787734	0.821639	0.027139	5.71898e-08	1.79357e-08	0	0	0	0
2	Flowering time in simulated seasons	SizePlantingSummer2009	437	2781736	0.617324	0.0162314	2.07982e-08	1.79744e-08	0	0	0	0
2	Flowering time in simulated seasons	SizePlantingSummerLocSweden2009	407	2778999	0.537008	0.000849756	1.63587e-10	1.79921e-08	0	1	0	1
2	Flowering time in simulated seasons	Yield spain 2009 (1st experiment)	384	2775211	0.693386	4.58418e-06	1.20697e-07	1.80166e-08	1	0	1	0
2	Flowering time in simulated seasons	Yield spain 2009 (2nd experiment)	337	2732444	0.659409	1.18638e-07	6.81057e-09	1.82986e-08	0	0	0	0
2	Flowering time in simulated seasons	Yield sweden 2009 (1st experiment)	389	2775258	0.643448	4.6694e-06	1.47684e-08	1.80163e-08	0	0	0	0
2	Flowering time in simulated seasons	Yield sweden 2009 (2nd experiment)	323	2729002	0.160058	2.54753e-10	9.69264e-12	1.83217e-08	0	0	0	0
2	Flowering time in simulated seasons	YieldLocSweden2009	422	2780255	0.607651	0.69325	8.90252e-08	1.7984e-08	0	0	0	0
2	Flowering time in simulated seasons	YieldMainEffect2009	454	2786992	0.672839	2.47404e-07	1.00798e-07	1.79405e-08	0	0	0	0
2	Flowering time in simulated seasons	YieldPlantingSummer2009	384	2768457	0.230492	0.00103691	3.39999e-08	1.80606e-08	0	0	0	0
2	Flowering time in simulated seasons	YieldPlantingSummerLocSweden2009	355	2748075	0.437168	0.363002	8.34312e-08	1.81946e-08	0	0	0	0
3	Mejion	Mature cell length	201	2689344	0.228998	1.05823e-06	1.14106e-07	1.85919e-08	0	0	0	0
3	Mejion	Meristem zone length	201	2689344	0.31738	5.11373e-06	1.49527e-07	1.85919e-08	0	0	0	0
4	DAAR	M130T666	405	2811394	0.999955	3.7e-24	1.55426e-09	1.77848e-08	487	603	6	8
4	DAAR	M172T666	405	2811394	0.96911	3.7e-24	5.14619e-09	1.77848e-08	717	834	8	7
4	DAAR	M216T665	405	2811394	0.910516	3.7e-24	1.03932e-08	1.77848e-08	782	835	7	6
12	1001genomes flowering time phenotypes	FT10	1058	2815960	0.87067	3.7e-24	4.06123e-09	1.77559e-08	21	45	4	9
12	1001genomes flowering time phenotypes	FT16	1021	2815960	0.891173	3.7e-24	1.39176e-10	1.77559e-08	0	19	0	4
16	Ion Concentration	As75	345	2772893	0.26757	3.7e-24	1.7537e-40	1.80317e-08	64	2426	27	653
16	Ion Concentration	B11	345	2772893	0.909768	0.035987	2.64647e-08	1.80317e-08	0	0	0	0
16	Ion Concentration	Ca43	345	2772893	0.895442	0.414152	1.08817e-07	1.80317e-08	0	0	0	0
16	Ion Concentration	Cd111	345	2772893	0.556582	0.00734751	1.78576e-08	1.80317e-08	167	168	3	3
16	Ion Concentration	Co59	345	2772893	0.918291	3.7e-24	1.00364e-19	1.80317e-08	2	448	1	118
16	Ion Concentration	Cu65	345	2772893	0.862383	0.0343818	2.83393e-10	1.80317e-08	0	5	0	4
16	Ion Concentration	Fe57	345	2772893	0.821457	0.313907	5.93974e-08	1.80317e-08	0	0	0	0
16	Ion Concentration	K39	345	2772893	0.421895	0.095193	5.4154e-09	1.80317e-08	0	0	0	0
16	Ion Concentration	Li7	345	2772893	0.476219	0.511541	4.44945e-08	1.80317e-08	0	0	0	0
16	Ion Concentration	Mg25	345	2772893	0.880363	0.0105586	1.82927e-08	1.80317e-08	0	0	0	0
16	Ion Concentration	Mn55	345	2772893	0.66862	0.00197308	8.40038e-10	1.80317e-08	0	0	0	0
16	Ion Concentration	Mo98	345	2772893	0.943967	2.27487e-11	6.30291e-12	1.80317e-08	274	318	12	17
16	Ion Concentration	Na23	345	2772893	0.637367	3.7e-24	1.02902e-20	1.80317e-08	25	464	1	129
16	Ion Concentration	Ni60	345	2772893	0.91846	0.84955	2.02984e-07	1.80317e-08	0	0	0	0
16	Ion Concentration	P31	345	2772893	0.512479	0.0348086	4.65128e-09	1.80317e-08	0	0	0	0
16	Ion Concentration	Rb85	345	2772893	0.615429	0.18564	1.98952e-08	1.80317e-08	0	0	0	0
16	Ion Concentration	S34	345	2772893	0.971335	0.0379489	2.55044e-09	1.80317e-08	0	93	0	40
16	Ion Concentration	Se82	345	2772893	0.874816	0.000500675	5.22382e-12	1.80317e-08	0	141	0	66
16	Ion Concentration	Zn66	345	2772893	0.475266	7.69528e-12	6.92677e-14	1.80317e-08	0	33	0	13
18	Satbhai et. al. Nature Communications 2017	Root length (Day 1)	133	2312632	0.707115	0.812224	1.99055e-07	2.16204e-08	0	0	0	0
18	Satbhai et. al. Nature Communications 2017	Root length (Day 2)	134	2312915	0.234225	0.218166	1.43962e-07	2.16177e-08	0	0	0	0
18	Satbhai et. al. Nature Communications 2017	Root length (Day 3)	132	2312401	0.23315	0.128129	2.10488e-07	2.16225e-08	1	0	1	0
18	Satbhai et. al. Nature Communications 2017	Root length (Day 4)	126	2294282	0.143361	0.0186101	5.73148e-08	2.17933e-08	0	0	0	0
18	Satbhai et. al. Nature Communications 2017	Root length (Day 5)	131	2304480	0.182511	0.0160553	1.06237e-07	2.16969e-08	0	0	0	0
19	Kerdaffrec et al. 2016	GR21	161	2363802	0.996169	3.7e-24	2.60302e-08	2.11524e-08	7	3	1	1
22	Kerdaffrec et al. 2017	GR105 cold	92	2233313	0.999955	3.7e-24	7.44971e-09	2.23883e-08	14	78	5	19
22	Kerdaffrec et al. 2017	GR105 warm	92	2233313	0.999955	1.69355e-15	4.205e-07	2.23883e-08	1	0	1	0
22	Kerdaffrec et al. 2017	GR21 cold	92	2233313	0.889163	3.7e-24	1.25917e-12	2.23883e-08	55	1837	15	305
22	Kerdaffrec et al. 2017	GR21 warm	92	2233313	0.999955	9.16362e-22	6.93041e-07	2.23883e-08	43	0	7	0
22	Kerdaffrec et al. 2017	GR63 cold	92	2233313	0.999955	3.7e-24	7.31636e-09	2.23883e-08	63	78	15	20
22	Kerdaffrec et al. 2017	GR63 warm	92	2233313	0.999955	1.34848e-16	3.37744e-07	2.23883e-08	1	0	1	0
27	Control (C) treatment	Mean(LR.no) C	190	2709854	0.574536	0.047541	4.83219e-08	1.84512e-08	0	0	0	0
27	Control (C) treatment	Mean(LRD P) C	190	2709854	0.492492	6.99532e-05	3.55392e-13	1.84512e-08	0	955	0	242
27	Control (C) treatment	Mean(LRD R) C	190	2709854	0.182336	0.000731342	6.28074e-08	1.84512e-08	0	0	0	0
27	Control (C) treatment	Mean(LRL) C	190	2709854	0.592308	0.00614087	4.93942e-08	1.84512e-08	0	0	0	0
27	Control (C) treatment	Mean(LRR) C	190	2709854	0.641021	2.78866e-17	3.82497e-26	1.84512e-08	434	4047	153	811
27	Control (C) treatment	Mean(P2) C	190	2709854	0.923113	0.0978587	2.34343e-09	1.84512e-08	0	6	0	1
27	Control (C) treatment	Mean(R) C	190	2709854	0.607739	0.00547931	1.43232e-07	1.84512e-08	0	0	0	0
27	Control (C) treatment	Mean(TLRL) C	190	2709854	0.828826	4.8926e-10	6.65104e-11	1.84512e-08	0	3	0	3
27	Control (C) treatment	Mean(TRL) C	190	2709854	0.802838	0.0247184	4.60129e-08	1.84512e-08	0	0	0	0
28	Auxin (IAA) treatment	Mean(LR.no) IAA	190	2712539	0.641018	0.374355	1.25044e-07	1.84329e-08	0	0	0	0
28	Auxin (IAA) treatment	Mean(LRD P) IAA	190	2712539	0.109817	0.00196314	1.82857e-12	1.84329e-08	0	84	0	12
28	Auxin (IAA) treatment	Mean(LRD R) IAA	190	2712539	0.169434	0.00201671	4.49602e-14	1.84329e-08	0	569	0	174
28	Auxin (IAA) treatment	Mean(LRL) IAA	190	2712539	0.718041	0.066894	1.99986e-07	1.84329e-08	1	0	1	0
28	Auxin (IAA) treatment	Mean(LRR) IAA	190	2712539	0.400014	0.000313702	4.86327e-10	1.84329e-08	0	4	0	3
28	Auxin (IAA) treatment	Mean(P2) IAA	190	2712539	0.700045	4.76266e-05	2.54685e-10	1.84329e-08	0	49	0	11
28	Auxin (IAA) treatment	Mean(R) IAA	190	2712539	0.747102	0.5417	1.71653e-07	1.84329e-08	0	0	0	0
28	Auxin (IAA) treatment	Mean(TLRL) IAA	190	2712539	0.748738	0.0622506	5.06297e-08	1.84329e-08	0	0	0	0
28	Auxin (IAA) treatment	Mean(TRL) IAA	190	2712539	0.765073	0.625096	1.94447e-07	1.84329e-08	0	0	0	0
29	Abscisic acid (ABA) treatment	Mean(LR.no) ABA	191	2713696	0.716104	3.7e-24	2.50694e-16	1.84251e-08	2	1116	1	271
29	Abscisic acid (ABA) treatment	Mean(LRD P) ABA	191	2713696	0.980117	3.7e-24	1.08781e-28	1.84251e-08	0	2707	0	599
29	Abscisic acid (ABA) treatment	Mean(LRD R) ABA	191	2713696	0.999955	3.7e-24	4.2448e-26	1.84251e-08	941	5998	271	1252
29	Abscisic acid (ABA) treatment	Mean(LRL) ABA	191	2713696	0.482287	3.7e-24	4.74954e-12	1.84251e-08	0	37	0	5
29	Abscisic acid (ABA) treatment	Mean(LRR) ABA	191	2713696	0.999955	3.7e-24	3.78263e-49	1.84251e-08	0	5760	0	1106
29	Abscisic acid (ABA) treatment	Mean(P2) ABA	191	2713696	0.960744	0.827851	3.50474e-07	1.84251e-08	0	0	0	0
29	Abscisic acid (ABA) treatment	Mean(R) ABA	191	2713696	0.233474	3.7e-24	3.11747e-15	1.84251e-08	0	55	0	22
29	Abscisic acid (ABA) treatment	Mean(TLRL) ABA	191	2713696	0.594977	3.7e-24	3.89969e-27	1.84251e-08	0	3813	0	710
29	Abscisic acid (ABA) treatment	Mean(TRL) ABA	191	2713696	0.999955	0.466201	1.45978e-07	1.84251e-08	0	0	0	0
30	Cytokinin (CK) treatment	Mean(LR.no) CK	192	2714324	0.999955	0.000384002	1.28385e-09	1.84208e-08	0	0	0	0
30	Cytokinin (CK) treatment	Mean(LRD P) CK	192	2714324	0.835064	0.000121524	2.2516e-12	1.84208e-08	0	67	0	12
30	Cytokinin (CK) treatment	Mean(LRD R) CK	192	2714324	0.118535	0.00893041	4.13474e-09	1.84208e-08	0	0	0	0
30	Cytokinin (CK) treatment	Mean(LRL) CK	192	2714324	0.999955	0.110662	5.77197e-08	1.84208e-08	0	0	0	0
30	Cytokinin (CK) treatment	Mean(LRR) CK	192	2714324	0.993733	1.30597e-15	8.92721e-21	1.84208e-08	47	1683	7	396
30	Cytokinin (CK) treatment	Mean(P2) CK	192	2714324	0.999955	0.000146092	2.43149e-08	1.84208e-08	0	0	0	0
30	Cytokinin (CK) treatment	Mean(R) CK	192	2714324	0.955988	0.0830954	3.77885e-07	1.84208e-08	1	0	1	0
30	Cytokinin (CK) treatment	Mean(TLRL) CK	192	2714324	0.999955	9.7138e-15	3.02707e-13	1.84208e-08	0	15	0	12
30	Cytokinin (CK) treatment	Mean(TRL) CK	192	2714324	0.990315	0.00484009	1.29794e-08	1.84208e-08	0	0	0	0
31	Adaptive diversification of growth allometry in the plant Arabidopsis thaliana	FruitNumber	409	2811976	0.811563	0.0198069	3.19012e-08	1.77811e-08	0	0	0	0
31	Adaptive diversification of growth allometry in the plant Arabidopsis thaliana	GrowthRate	420	2813305	0.838319	4.2507e-21	1.57884e-11	1.77727e-08	0	15	0	5
31	Adaptive diversification of growth allometry in the plant Arabidopsis thaliana	RGR	415	2813172	0.444128	4.79446e-11	1.60107e-11	1.77735e-08	1	56	1	20
31	Adaptive diversification of growth allometry in the plant Arabidopsis thaliana	ScalingExponent	420	2813305	0.856582	0.160003	4.17933e-10	1.77727e-08	9	11	3	4
31	Adaptive diversification of growth allometry in the plant Arabidopsis thaliana	rosetteDM	420	2813305	0.881891	3.7e-24	3.95848e-15	1.77727e-08	0	49	0	31
34	Lifetime fitness in Germany and Spain under rainfall manipulation	clim-aet1	501	2811142	0.999955	3.7e-24	7.74598e-21	1.77864e-08	2	533	2	165
34	Lifetime fitness in Germany and Spain under rainfall manipulation	clim-aet10	501	2811142	0.999955	0.000346701	3.53701e-10	1.77864e-08	5	7	4	5
34	Lifetime fitness in Germany and Spain under rainfall manipulation	clim-aet11	501	2811142	0.999955	3.7e-24	2.56647e-12	1.77864e-08	5	191	2	84
34	Lifetime fitness in Germany and Spain under rainfall manipulation	clim-aet12	501	2811142	0.999955	3.7e-24	1.46252e-27	1.77864e-08	1	703	1	245
34	Lifetime fitness in Germany and Spain under rainfall manipulation	clim-aet2	501	2811142	0.999955	3.7e-24	1.4522e-13	1.77864e-08	0	51	0	28
34	Lifetime fitness in Germany and Spain under rainfall manipulation	clim-aet3	501	2811142	0.999955	1.70108e-10	8.69732e-12	1.77864e-08	0	4	0	4
34	Lifetime fitness in Germany and Spain under rainfall manipulation	clim-aet4	501	2811142	0.999955	0.167934	6.64111e-16	1.77864e-08	0	101	0	42
34	Lifetime fitness in Germany and Spain under rainfall manipulation	clim-aet5	501	2811142	0.92992	1.45082e-17	9.84918e-19	1.77864e-08	2	651	2	185
34	Lifetime fitness in Germany and Spain under rainfall manipulation	clim-aet6	501	2811142	0.999955	1.29883e-11	2.69099e-16	1.77864e-08	0	250	0	95
34	Lifetime fitness in Germany and Spain under rainfall manipulation	clim-aet7	501	2811142	0.999955	2.81136e-09	5.98385e-10	1.77864e-08	0	2	0	2
34	Lifetime fitness in Germany and Spain under rainfall manipulation	clim-aet8	501	2811142	0.999955	1.72202e-08	2.6923e-09	1.77864e-08	0	0	0	0
34	Lifetime fitness in Germany and Spain under rainfall manipulation	clim-aet9	501	2811142	0.999955	8.0805e-06	4.3941e-11	1.77864e-08	0	3	0	2
34	Lifetime fitness in Germany and Spain under rainfall manipulation	clim-bio1	500	2811092	0.999955	5.89164e-10	8.33427e-25	1.77867e-08	0	805	0	186
34	Lifetime fitness in Germany and Spain under rainfall manipulation	clim-bio10	501	2811142	0.999955	5.72091e-19	1.88778e-19	1.77864e-08	1	367	1	113
34	Lifetime fitness in Germany and Spain under rainfall manipulation	clim-bio11	499	2810916	0.999955	3.7e-24	1.72972e-22	1.77878e-08	1	2293	1	328
34	Lifetime fitness in Germany and Spain under rainfall manipulation	clim-bio12	501	2811142	0.999955	3.7e-24	2.25982e-29	1.77864e-08	0	345	0	174
34	Lifetime fitness in Germany and Spain under rainfall manipulation	clim-bio13	501	2811142	0.999955	3.7e-24	3.77996e-26	1.77864e-08	0	361	0	154
34	Lifetime fitness in Germany and Spain under rainfall manipulation	clim-bio14	501	2811142	0.999955	3.21606e-10	1.46625e-13	1.77864e-08	0	26	0	14
34	Lifetime fitness in Germany and Spain under rainfall manipulation	clim-bio15	501	2811142	0.999955	3.7e-24	2.38437e-18	1.77864e-08	0	206	0	88
34	Lifetime fitness in Germany and Spain under rainfall manipulation	clim-bio16	501	2811142	0.999955	3.7e-24	9.33379e-23	1.77864e-08	0	327	0	157
34	Lifetime fitness in Germany and Spain under rainfall manipulation	clim-bio17	501	2811142	0.999955	6.91977e-09	1.07875e-15	1.77864e-08	0	90	0	46
34	Lifetime fitness in Germany and Spain under rainfall manipulation	clim-bio18	501	2811142	0.999955	2.75589e-10	1.38276e-12	1.77864e-08	0	17	0	12
34	Lifetime fitness in Germany and Spain under rainfall manipulation	clim-bio19	501	2811142	0.999955	3.7e-24	7.33617e-23	1.77864e-08	0	290	0	128
34	Lifetime fitness in Germany and Spain under rainfall manipulation	clim-bio2	501	2811142	0.999955	9.24889e-09	1.58334e-10	1.77864e-08	0	17	0	17
34	Lifetime fitness in Germany and Spain under rainfall manipulation	clim-bio3	501	2811142	0.999955	2.03389e-18	4.83127e-08	1.77864e-08	14	6	10	3
34	Lifetime fitness in Germany and Spain under rainfall manipulation	clim-bio4	501	2811142	0.999955	3.7e-24	1.67911e-14	1.77864e-08	780	4171	92	505
34	Lifetime fitness in Germany and Spain under rainfall manipulation	clim-bio5	501	2811142	0.999955	1.91383e-14	1.65366e-15	1.77864e-08	0	82	0	34
34	Lifetime fitness in Germany and Spain under rainfall manipulation	clim-bio6	497	2811008	0.999955	3.7e-24	1.60338e-20	1.77872e-08	10	2756	5	391
34	Lifetime fitness in Germany and Spain under rainfall manipulation	clim-bio7	501	2811142	0.999955	3.7e-24	3.99994e-12	1.77864e-08	228	1482	41	217
34	Lifetime fitness in Germany and Spain under rainfall manipulation	clim-bio8	501	2811142	0.977122	2.98431e-21	1.70227e-13	1.77864e-08	0	46	0	17
34	Lifetime fitness in Germany and Spain under rainfall manipulation	clim-bio9	500	2811103	0.999955	3.7e-24	1.7053e-16	1.77866e-08	1	1097	1	153
34	Lifetime fitness in Germany and Spain under rainfall manipulation	clim-cyclelength	501	2811142	0.999955	3.7e-24	4.18134e-09	1.77864e-08	137	205	40	52
34	Lifetime fitness in Germany and Spain under rainfall manipulation	clim-cyclevar	501	2811142	0.999955	0.00583378	3.4355e-07	1.77864e-08	14	1	4	1
34	Lifetime fitness in Germany and Spain under rainfall manipulation	clim-cyclevsgs	501	2811142	0.999955	3.00625e-11	1.67561e-09	1.77864e-08	1	1	1	1
34	Lifetime fitness in Germany and Spain under rainfall manipulation	clim-gs prec	501	2811142	0.999955	1.63881e-18	4.38525e-12	1.77864e-08	0	37	0	21
34	Lifetime fitness in Germany and Spain under rainfall manipulation	clim-gs sum	501	2811142	0.999955	3.7e-24	5.15312e-10	1.77864e-08	0	4	0	4
34	Lifetime fitness in Germany and Spain under rainfall manipulation	clim-gs tmax	501	2811142	0.999955	3.7e-24	1.21034e-14	1.77864e-08	16	175	13	91
34	Lifetime fitness in Germany and Spain under rainfall manipulation	clim-gs tmin	501	2811142	0.999955	3.7e-24	9.06277e-20	1.77864e-08	0	150	0	93
34	Lifetime fitness in Germany and Spain under rainfall manipulation	clim-gs1	501	2811142	0.999955	3.7e-24	6.77872e-08	1.77864e-08	261	143	54	35
34	Lifetime fitness in Germany and Spain under rainfall manipulation	clim-gs10	501	2811142	0.750623	3.7e-24	2.08779e-26	1.77864e-08	80	7703	15	1012
34	Lifetime fitness in Germany and Spain under rainfall manipulation	clim-gs11	501	2811142	0.999955	3.7e-24	2.27938e-09	1.77864e-08	2	4	1	2
34	Lifetime fitness in Germany and Spain under rainfall manipulation	clim-gs12	501	2811142	0.999955	3.7e-24	9.72076e-11	1.77864e-08	1	10	1	4
34	Lifetime fitness in Germany and Spain under rainfall manipulation	clim-gs2	501	2811142	0.999955	3.7e-24	6.55613e-09	1.77864e-08	7	9	4	5
34	Lifetime fitness in Germany and Spain under rainfall manipulation	clim-gs3	501	2811142	0.999955	3.7e-24	2.03763e-08	1.77864e-08	1	1	1	1
34	Lifetime fitness in Germany and Spain under rainfall manipulation	clim-gs4	501	2811142	0.943505	3.7e-24	5.48067e-20	1.77864e-08	0	1405	0	272
34	Lifetime fitness in Germany and Spain under rainfall manipulation	clim-gs5	501	2811142	0.549499	3.7e-24	1.97608e-25	1.77864e-08	2	1122	1	383
34	Lifetime fitness in Germany and Spain under rainfall manipulation	clim-gs6	501	2811142	0.999955	3.7e-24	1.70885e-09	1.77864e-08	72	138	12	22
34	Lifetime fitness in Germany and Spain under rainfall manipulation	clim-gs7	501	2811142	0.999955	3.7e-24	1.19242e-07	1.77864e-08	17	7	13	7
34	Lifetime fitness in Germany and Spain under rainfall manipulation	clim-gs8	501	2811142	0.999955	3.7e-24	3.60587e-09	1.77864e-08	59	135	15	39
34	Lifetime fitness in Germany and Spain under rainfall manipulation	clim-gs9	501	2811142	0.91943	3.7e-24	8.69395e-10	1.77864e-08	196	404	37	74
34	Lifetime fitness in Germany and Spain under rainfall manipulation	clim-pet1	501	2811142	0.999955	3.7e-24	1.07681e-35	1.77864e-08	0	1047	0	315
34	Lifetime fitness in Germany and Spain under rainfall manipulation	clim-pet10	501	2811142	0.999955	4.8322e-18	7.31148e-13	1.77864e-08	0	51	0	32
34	Lifetime fitness in Germany and Spain under rainfall manipulation	clim-pet11	501	2811142	0.999955	3.7e-24	6.45304e-21	1.77864e-08	0	241	0	125
34	Lifetime fitness in Germany and Spain under rainfall manipulation	clim-pet12	501	2811142	0.999955	3.7e-24	3.27524e-46	1.77864e-08	0	1755	0	509
34	Lifetime fitness in Germany and Spain under rainfall manipulation	clim-pet2	501	2811142	0.999955	3.7e-24	1.34387e-17	1.77864e-08	0	116	0	76
34	Lifetime fitness in Germany and Spain under rainfall manipulation	clim-pet3	501	2811142	0.999955	1.71913e-15	8.56172e-12	1.77864e-08	0	26	0	14
34	Lifetime fitness in Germany and Spain under rainfall manipulation	clim-pet4	501	2811142	0.999955	0.000482116	5.5317e-12	1.77864e-08	0	2	0	2
34	Lifetime fitness in Germany and Spain under rainfall manipulation	clim-pet5	501	2811142	0.999955	0.000507631	5.24588e-17	1.77864e-08	0	95	0	32
34	Lifetime fitness in Germany and Spain under rainfall manipulation	clim-pet6	501	2811142	0.981489	1.58214e-06	1.21537e-18	1.77864e-08	0	103	0	37
34	Lifetime fitness in Germany and Spain under rainfall manipulation	clim-pet7	501	2811142	0.999955	0.000860236	2.36817e-13	1.77864e-08	0	53	0	16
34	Lifetime fitness in Germany and Spain under rainfall manipulation	clim-pet8	501	2811142	0.999955	1.16691e-08	5.80105e-09	1.77864e-08	2	2	1	1
34	Lifetime fitness in Germany and Spain under rainfall manipulation	clim-pet9	501	2811142	0.999955	3.24079e-09	3.14748e-09	1.77864e-08	4	6	3	4
34	Lifetime fitness in Germany and Spain under rainfall manipulation	clim-prec1	501	2811142	0.999955	3.7e-24	2.30001e-21	1.77864e-08	0	367	0	168
34	Lifetime fitness in Germany and Spain under rainfall manipulation	clim-prec10	501	2811142	0.999955	3.7e-24	1.37129e-32	1.77864e-08	3	1799	2	619
34	Lifetime fitness in Germany and Spain under rainfall manipulation	clim-prec11	501	2811142	0.999955	3.7e-24	1.32501e-24	1.77864e-08	0	227	0	102
34	Lifetime fitness in Germany and Spain under rainfall manipulation	clim-prec12	501	2811142	0.999955	3.7e-24	1.0365e-29	1.77864e-08	0	333	0	164
34	Lifetime fitness in Germany and Spain under rainfall manipulation	clim-prec2	501	2811142	0.999955	3.7e-24	5.11362e-20	1.77864e-08	0	194	0	114
34	Lifetime fitness in Germany and Spain under rainfall manipulation	clim-prec3	501	2811142	0.999955	3.7e-24	5.4564e-19	1.77864e-08	0	192	0	80
34	Lifetime fitness in Germany and Spain under rainfall manipulation	clim-prec4	501	2811142	0.999955	9.67357e-24	1.95279e-11	1.77864e-08	0	2	0	2
34	Lifetime fitness in Germany and Spain under rainfall manipulation	clim-prec5	501	2811142	0.999955	9.34478e-14	8.01415e-11	1.77864e-08	1	8	1	3
34	Lifetime fitness in Germany and Spain under rainfall manipulation	clim-prec6	501	2811142	0.999955	1.12349e-11	4.40201e-12	1.77864e-08	6	12	2	8
34	Lifetime fitness in Germany and Spain under rainfall manipulation	clim-prec7	501	2811142	0.999955	1.77868e-21	2.08078e-12	1.77864e-08	0	31	0	16
34	Lifetime fitness in Germany and Spain under rainfall manipulation	clim-prec8	501	2811142	0.999955	2.0157e-18	2.1661e-12	1.77864e-08	0	73	0	33
34	Lifetime fitness in Germany and Spain under rainfall manipulation	clim-prec9	501	2811142	0.999955	4.07948e-24	1.35812e-34	1.77864e-08	3	1922	2	672
34	Lifetime fitness in Germany and Spain under rainfall manipulation	clim-tmax1	501	2811142	0.999955	2.47402e-21	1.87157e-14	1.77864e-08	110	2057	20	249
34	Lifetime fitness in Germany and Spain under rainfall manipulation	clim-tmax10	501	2811142	0.999955	5.7306e-05	1.16966e-21	1.77864e-08	0	372	0	92
34	Lifetime fitness in Germany and Spain under rainfall manipulation	clim-tmax11	501	2811142	0.999955	2.71625e-13	9.41054e-23	1.77864e-08	0	721	0	139
34	Lifetime fitness in Germany and Spain under rainfall manipulation	clim-tmax12	501	2811142	0.999955	2.35471e-13	3.25303e-18	1.77864e-08	0	877	0	162
34	Lifetime fitness in Germany and Spain under rainfall manipulation	clim-tmax2	501	2811142	0.999955	1.19676e-11	8.03324e-20	1.77864e-08	5	1508	1	299
34	Lifetime fitness in Germany and Spain under rainfall manipulation	clim-tmax3	500	2811135	0.999955	1.73693e-07	8.94921e-20	1.77864e-08	0	823	0	131
34	Lifetime fitness in Germany and Spain under rainfall manipulation	clim-tmax4	501	2811142	0.999955	9.25018e-06	2.23442e-19	1.77864e-08	0	218	0	69
34	Lifetime fitness in Germany and Spain under rainfall manipulation	clim-tmax5	501	2811142	0.937896	2.66372e-05	6.23892e-18	1.77864e-08	1	374	1	95
34	Lifetime fitness in Germany and Spain under rainfall manipulation	clim-tmax6	501	2811142	0.960703	4.11807e-11	2.83065e-20	1.77864e-08	0	429	0	103
34	Lifetime fitness in Germany and Spain under rainfall manipulation	clim-tmax7	501	2811142	0.999955	1.36395e-14	2.66908e-17	1.77864e-08	0	81	0	33
34	Lifetime fitness in Germany and Spain under rainfall manipulation	clim-tmax8	501	2811142	0.999955	1.02577e-12	1.39554e-16	1.77864e-08	0	54	0	23
34	Lifetime fitness in Germany and Spain under rainfall manipulation	clim-tmax9	501	2811142	0.999955	3.56512e-08	4.71668e-17	1.77864e-08	0	79	0	35
34	Lifetime fitness in Germany and Spain under rainfall manipulation	clim-tmin1	499	2811026	0.999955	3.7e-24	1.33473e-20	1.77871e-08	10	2767	5	382
34	Lifetime fitness in Germany and Spain under rainfall manipulation	clim-tmin10	498	2811138	0.999955	4.22427e-19	4.8495e-11	1.77864e-08	1	39	1	18
34	Lifetime fitness in Germany and Spain under rainfall manipulation	clim-tmin11	501	2811142	0.959276	3.7e-24	2.17673e-14	1.77864e-08	67	2109	19	263
34	Lifetime fitness in Germany and Spain under rainfall manipulation	clim-tmin12	479	2810893	0.999955	3.7e-24	1.17279e-19	1.77879e-08	2	1622	1	310
34	Lifetime fitness in Germany and Spain under rainfall manipulation	clim-tmin2	497	2811011	0.999955	3.7e-24	3.49566e-20	1.77872e-08	10	2946	5	421
34	Lifetime fitness in Germany and Spain under rainfall manipulation	clim-tmin3	482	2810780	0.960541	3.7e-24	1.31248e-15	1.77887e-08	51	1978	14	326
34	Lifetime fitness in Germany and Spain under rainfall manipulation	clim-tmin4	501	2811142	0.999955	6.42946e-07	1.51008e-20	1.77864e-08	0	346	0	96
34	Lifetime fitness in Germany and Spain under rainfall manipulation	clim-tmin5	501	2811142	0.966482	3.4767e-13	5.38309e-18	1.77864e-08	1	342	1	105
34	Lifetime fitness in Germany and Spain under rainfall manipulation	clim-tmin6	501	2811142	0.951607	3.45367e-21	2.40714e-18	1.77864e-08	1	557	1	136
34	Lifetime fitness in Germany and Spain under rainfall manipulation	clim-tmin7	501	2811142	0.999955	3.7e-24	1.75015e-17	1.77864e-08	3	495	2	124
34	Lifetime fitness in Germany and Spain under rainfall manipulation	clim-tmin8	501	2811142	0.999955	3.7e-24	9.58002e-16	1.77864e-08	1	264	1	67
34	Lifetime fitness in Germany and Spain under rainfall manipulation	clim-tmin9	501	2811142	0.999955	1.59568e-17	3.6855e-13	1.77864e-08	3	173	2	52
34	Lifetime fitness in Germany and Spain under rainfall manipulation	rFitness mhi	512	2813120	0.466908	0.702289	5.48276e-08	1.77739e-08	0	0	0	0
34	Lifetime fitness in Germany and Spain under rainfall manipulation	rFitness mhp	512	2813120	0.112707	0.539695	5.24206e-08	1.77739e-08	0	0	0	0
34	Lifetime fitness in Germany and Spain under rainfall manipulation	rFitness mli	512	2813120	0.216792	3.7e-24	1.1835e-15	1.77739e-08	0	33	0	14
34	Lifetime fitness in Germany and Spain under rainfall manipulation	rFitness mlp	512	2813120	0.292355	3.7e-24	1.42707e-17	1.77739e-08	0	190	0	74
34	Lifetime fitness in Germany and Spain under rainfall manipulation	rFitness thi	512	2813120	0.415374	0.449585	7.56629e-08	1.77739e-08	0	0	0	0
34	Lifetime fitness in Germany and Spain under rainfall manipulation	rFitness thp	512	2813120	0.369928	0.448598	2.08663e-08	1.77739e-08	0	0	0	0
34	Lifetime fitness in Germany and Spain under rainfall manipulation	rFitness tli	512	2813120	0.233353	0.0142566	2.72854e-08	1.77739e-08	0	0	0	0
34	Lifetime fitness in Germany and Spain under rainfall manipulation	rFitness tlp	512	2813120	0.123446	1.09527e-18	1.02968e-09	1.77739e-08	0	1	0	1
34	Lifetime fitness in Germany and Spain under rainfall manipulation	rSeeds mhi	511	2812995	0.369442	0.156959	3.1458e-08	1.77746e-08	0	0	0	0
34	Lifetime fitness in Germany and Spain under rainfall manipulation	rSeeds mhp	512	2813120	0.341175	0.623005	1.42361e-08	1.77739e-08	0	0	0	0
34	Lifetime fitness in Germany and Spain under rainfall manipulation	rSeeds mli	423	2811609	0.110466	3.7e-24	1.84135e-23	1.77834e-08	0	324	0	132
34	Lifetime fitness in Germany and Spain under rainfall manipulation	rSeeds mlp	190	2775406	0.605778	5.3603e-19	2.5311e-13	1.80154e-08	0	59	0	22
34	Lifetime fitness in Germany and Spain under rainfall manipulation	rSeeds thi	512	2813120	0.638292	0.664149	6.9365e-08	1.77739e-08	0	0	0	0
34	Lifetime fitness in Germany and Spain under rainfall manipulation	rSeeds thp	511	2813118	0.574883	0.000211313	5.40902e-09	1.77739e-08	1	1	1	1
34	Lifetime fitness in Germany and Spain under rainfall manipulation	rSeeds tli	499	2812804	0.189601	0.010962	2.26068e-12	1.77759e-08	0	3	0	1
34	Lifetime fitness in Germany and Spain under rainfall manipulation	rSeeds tlp	421	2810996	4.53979e-05	1.17074e-12	2.24739e-18	1.77873e-08	0	21	0	9
34	Lifetime fitness in Germany and Spain under rainfall manipulation	rSurvival fruit mhi	512	2813120	0.0670817	3.7e-24	2.47492e-16	1.77739e-08	0	274	0	76
34	Lifetime fitness in Germany and Spain under rainfall manipulation	rSurvival fruit mhp	512	2813120	0.0957977	3.7e-24	1.44572e-10	1.77739e-08	0	32	0	7
34	Lifetime fitness in Germany and Spain under rainfall manipulation	rSurvival fruit mli	512	2813120	0.351823	1.11609e-17	9.20141e-08	1.77739e-08	1	0	1	0
34	Lifetime fitness in Germany and Spain under rainfall manipulation	rSurvival fruit mlp	512	2813120	0.184898	3.7e-24	6.09939e-11	1.77739e-08	0	6	0	1
34	Lifetime fitness in Germany and Spain under rainfall manipulation	rSurvival fruit thi	512	2813120	4.53979e-05	3.7e-24	5.82497e-11	1.77739e-08	0	0	0	0
34	Lifetime fitness in Germany and Spain under rainfall manipulation	rSurvival fruit thp	512	2813120	0.0277338	3.7e-24	1.023e-08	1.77739e-08	0	0	0	0
34	Lifetime fitness in Germany and Spain under rainfall manipulation	rSurvival fruit tli	512	2813120	0.167248	7.09779e-22	8.45051e-08	1.77739e-08	0	0	0	0
34	Lifetime fitness in Germany and Spain under rainfall manipulation	rSurvival fruit tlp	512	2813120	4.53979e-05	3.7e-24	2.54473e-08	1.77739e-08	0	0	0	0
36	Salt induced changes in Root System Architecture	Apical0	328	2768194	0.108433	0.00736348	1.83738e-09	1.80623e-08	4	4	1	1
36	Salt induced changes in Root System Architecture	Apical125	328	2768194	0.13079	0.00373664	5.25171e-09	1.80623e-08	0	0	0	0
36	Salt induced changes in Root System Architecture	Apical75	328	2768194	0.273226	0.311365	1.68438e-08	1.80623e-08	0	0	0	0
36	Salt induced changes in Root System Architecture	Basal0	328	2768194	0.37855	3.55794e-20	6.04952e-11	1.80623e-08	0	2	0	1
36	Salt induced changes in Root System Architecture	Basal125	328	2768194	0.278575	6.33508e-22	2.46581e-13	1.80623e-08	0	113	0	44
36	Salt induced changes in Root System Architecture	Basal75	328	2768194	0.359873	3.7e-24	3.30499e-21	1.80623e-08	0	1097	0	306
36	Salt induced changes in Root System Architecture	Branched0	328	2768194	0.40291	0.552917	8.61419e-08	1.80623e-08	1	0	1	0
36	Salt induced changes in Root System Architecture	Branched125	328	2768194	0.441236	0.897568	1.41793e-07	1.80623e-08	0	0	0	0
36	Salt induced changes in Root System Architecture	Branched75	328	2768194	0.406777	0.340011	1.63841e-08	1.80623e-08	0	0	0	0
36	Salt induced changes in Root System Architecture	Depth0	328	2768194	0.445045	0.658478	8.27569e-08	1.80623e-08	0	0	0	0
36	Salt induced changes in Root System Architecture	Depth125	328	2768194	0.377983	0.25771	8.71244e-08	1.80623e-08	0	0	0	0
36	Salt induced changes in Root System Architecture	Depth75	328	2768194	0.31065	0.0396951	1.3178e-09	1.80623e-08	0	0	0	0
36	Salt induced changes in Root System Architecture	LRDpBZ0	328	2768194	0.690161	5.91489e-23	3.04063e-16	1.80623e-08	1	1302	1	227
36	Salt induced changes in Root System Architecture	LRDpBZ125	328	2768194	0.480443	2.42202e-07	1.21877e-13	1.80623e-08	0	75	0	52
36	Salt induced changes in Root System Architecture	LRDpBZ75	328	2768194	4.53979e-05	3.7e-24	0	1.80623e-08	83	14229	34	1815
36	Salt induced changes in Root System Architecture	LRDpMR0	328	2768194	0.31011	0.000318512	1.27645e-13	1.80623e-08	74	153	29	64
36	Salt induced changes in Root System Architecture	LRDpMR125	328	2768194	0.357542	0.58464	7.63904e-08	1.80623e-08	0	0	0	0
36	Salt induced changes in Root System Architecture	LRDpMR75	328	2768194	0.199149	0.000161309	1.07124e-08	1.80623e-08	0	1	0	1
36	Salt induced changes in Root System Architecture	LRL0	328	2768194	0.60653	6.05428e-13	1.3587e-09	1.80623e-08	0	0	0	0
36	Salt induced changes in Root System Architecture	LRL125	328	2768194	0.498796	3.97482e-23	3.08441e-14	1.80623e-08	0	331	0	159
36	Salt induced changes in Root System Architecture	LRL75	328	2768194	0.604327	5.27651e-12	2.95932e-11	1.80623e-08	0	1	0	1
36	Salt induced changes in Root System Architecture	LRLpMRL0	328	2768194	0.610969	4.01655e-09	2.48896e-11	1.80623e-08	0	7	0	5
36	Salt induced changes in Root System Architecture	LRLpMRL1225	328	2768194	0.322706	2.81476e-21	4.78504e-19	1.80623e-08	0	517	0	200
36	Salt induced changes in Root System Architecture	LRLpMRL75	328	2768194	0.634979	2.18646e-08	2.69519e-09	1.80623e-08	0	0	0	0
36	Salt induced changes in Root System Architecture	MRL0	328	2768194	0.485371	0.086615	4.41397e-08	1.80623e-08	0	0	0	0
36	Salt induced changes in Root System Architecture	MRL125	328	2768194	0.401251	0.115678	6.53749e-08	1.80623e-08	0	0	0	0
36	Salt induced changes in Root System Architecture	MRL75	328	2768194	0.314155	0.0961776	1.79826e-09	1.80623e-08	0	0	0	0
36	Salt induced changes in Root System Architecture	MRLpTRS0	328	2768194	0.532148	0.537135	1.33273e-07	1.80623e-08	0	0	0	0
36	Salt induced changes in Root System Architecture	MRLpTRS125	328	2768194	0.453409	0.00919909	6.77451e-08	1.80623e-08	0	0	0	0
36	Salt induced changes in Root System Architecture	MRLpTRS75	328	2768194	0.586854	1.00792e-06	6.88817e-08	1.80623e-08	0	0	0	0
36	Salt induced changes in Root System Architecture	MRVA0	328	2768194	0.330927	0.00336059	8.50736e-08	1.80623e-08	0	0	0	0
36	Salt induced changes in Root System Architecture	MRVA125	328	2768194	0.24796	8.30715e-06	5.61207e-11	1.80623e-08	0	1	0	1
36	Salt induced changes in Root System Architecture	MRVA75	328	2768194	0.999955	0.0302287	8.65747e-09	1.80623e-08	0	0	0	0
36	Salt induced changes in Root System Architecture	MRVL0	328	2768194	0.438	0.406777	3.72021e-08	1.80623e-08	0	0	0	0
36	Salt induced changes in Root System Architecture	MRVL125	328	2768194	0.380846	0.171195	8.33208e-08	1.80623e-08	0	0	0	0
36	Salt induced changes in Root System Architecture	MRVL75	328	2768194	0.28586	0.0707413	1.10793e-09	1.80623e-08	0	0	0	0
36	Salt induced changes in Root System Architecture	PC1sc0	326	2768022	0.509677	0.0260631	1.36147e-07	1.80634e-08	1	0	1	0
36	Salt induced changes in Root System Architecture	PC1sc125	326	2768022	0.515803	0.854887	1.10891e-07	1.80634e-08	0	0	0	0
36	Salt induced changes in Root System Architecture	PC1sc75	326	2768022	0.60695	0.358513	1.42737e-07	1.80634e-08	0	0	0	0
36	Salt induced changes in Root System Architecture	PC2sc0	326	2768022	0.575792	3.50326e-08	1.19005e-12	1.80634e-08	1	144	1	61
36	Salt induced changes in Root System Architecture	PC2sc125	326	2768022	0.101952	0.000224045	2.89188e-09	1.80634e-08	0	0	0	0
36	Salt induced changes in Root System Architecture	PC2sc75	326	2768022	4.53979e-05	0.0239699	3.71031e-10	1.80634e-08	0	1	0	1
36	Salt induced changes in Root System Architecture	PC3sc0	326	2768022	0.305069	2.30004e-08	2.56746e-11	1.80634e-08	0	19	0	5
36	Salt induced changes in Root System Architecture	PC3sc125	326	2768022	0.75559	6.04187e-24	2.15186e-28	1.80634e-08	0	807	0	337
36	Salt induced changes in Root System Architecture	PC3sc75	326	2768022	0.632437	2.04157e-16	1.35858e-13	1.80634e-08	0	18	0	13
36	Salt induced changes in Root System Architecture	Straight0	328	2768194	0.00895327	3.04792e-10	2.74252e-08	1.80623e-08	0	0	0	0
36	Salt induced changes in Root System Architecture	Straight125	328	2768194	0.212692	3.7e-24	2.4834e-28	1.80623e-08	0	799	0	210
36	Salt induced changes in Root System Architecture	Straight75	328	2768194	0.451966	2.09833e-15	2.72828e-13	1.80623e-08	0	40	0	13
36	Salt induced changes in Root System Architecture	TRS125	328	2768194	0.560386	5.01464e-08	1.72656e-09	1.80623e-08	0	0	0	0
36	Salt induced changes in Root System Architecture	TRS75	328	2768194	0.601299	5.14759e-08	2.42265e-10	1.80623e-08	0	0	0	0
36	Salt induced changes in Root System Architecture	aLRL0	328	2768194	0.680565	4.13085e-05	2.07508e-10	1.80623e-08	0	1	0	1
36	Salt induced changes in Root System Architecture	aLRL125	328	2768194	0.479269	3.7e-24	1.52056e-45	1.80623e-08	0	1840	0	624
36	Salt induced changes in Root System Architecture	aLRL75	328	2768194	0.94129	3.1236e-13	2.40862e-15	1.80623e-08	0	214	0	92
36	Salt induced changes in Root System Architecture	aLRLpMRL0	328	2768194	0.409305	3.7e-24	2.14981e-29	1.80623e-08	0	687	0	215
36	Salt induced changes in Root System Architecture	aLRLpMRL125	328	2768194	0.218986	3.7e-24	1.90957e-52	1.80623e-08	88	4663	48	1113
36	Salt induced changes in Root System Architecture	aLRLpMRL75	328	2768194	0.951883	3.7e-24	1.25608e-25	1.80623e-08	0	795	0	250
36	Salt induced changes in Root System Architecture	noLRpMR0	328	2768194	0.380631	0.0479766	9.73109e-08	1.80623e-08	0	0	0	0
36	Salt induced changes in Root System Architecture	noLRpMR125	328	2768194	0.433583	0.0445205	1.67566e-08	1.80623e-08	0	0	0	0
36	Salt induced changes in Root System Architecture	noLRpMR75	328	2768194	0.357139	0.895135	9.31822e-08	1.80623e-08	0	0	0	0
37	Inter-specific pollination of Arabidopsis thaliana and Malcolmia littorea	Inter-specific pollination of Arabidopsis thaliana and Malcolmia littorea	303	2794196	0.793335	3.7e-24	1.3003e-07	1.78942e-08	237	178	6	5
38	1001 Genomes & easyGWAS	CL	904	2815859	0.794246	3.7e-24	3.05904e-11	1.77566e-08	0	21	0	7
38	1001 Genomes & easyGWAS	DTF1	936	2815862	0.921054	3.7e-24	2.98315e-10	1.77566e-08	3	7	1	2
38	1001 Genomes & easyGWAS	DTF2	931	2815862	0.926134	3.7e-24	5.68835e-11	1.77566e-08	0	17	0	6
38	1001 Genomes & easyGWAS	DTF3	923	2815861	0.904857	3.7e-24	5.20215e-11	1.77566e-08	0	10	0	4
38	1001 Genomes & easyGWAS	Diameter	656	2815557	0.171061	0.000507798	4.26446e-08	1.77585e-08	0	0	0	0
38	1001 Genomes & easyGWAS	Length	680	2815570	0.251117	3.37866e-16	3.97893e-10	1.77584e-08	0	0	0	0
38	1001 Genomes & easyGWAS	RBN	674	2815569	0.503019	2.11644e-09	4.58087e-08	1.77584e-08	0	0	0	0
38	1001 Genomes & easyGWAS	RL	850	2815813	0.860919	7.89577e-06	3.0578e-09	1.77569e-08	4	11	3	3
40	Root growth rates under nutrient deficiency	F-mean Total length day003	224	2727331	0.439616	0.248461	9.60414e-10	1.83329e-08	3	5	1	3
40	Root growth rates under nutrient deficiency	F-mean Total length day004	227	2728938	0.596413	0.450557	1.17781e-07	1.83221e-08	0	0	0	0
40	Root growth rates under nutrient deficiency	F-mean Total length day005	227	2728938	0.718591	0.000924748	3.66908e-08	1.83221e-08	0	0	0	0
40	Root growth rates under nutrient deficiency	MS-mean Total length day003	226	2727720	0.57088	0.010993	6.34043e-10	1.83303e-08	0	0	0	0
40	Root growth rates under nutrient deficiency	MS-mean Total length day004	226	2728786	0.629421	0.882497	1.06098e-08	1.83232e-08	0	0	0	0
40	Root growth rates under nutrient deficiency	MS-mean Total length day005	227	2728938	0.746305	0.925259	4.3369e-08	1.83221e-08	0	0	0	0
40	Root growth rates under nutrient deficiency	P-mean Total length day003	208	2712742	0.724888	0.0440129	2.40844e-08	1.84315e-08	0	0	0	0
40	Root growth rates under nutrient deficiency	P-mean Total length day004	227	2728938	0.776058	0.68405	8.31753e-08	1.83221e-08	0	0	0	0
40	Root growth rates under nutrient deficiency	P-mean Total length day005	227	2728938	0.831048	0.853919	1.33544e-07	1.83221e-08	0	0	0	0
40	Root growth rates under nutrient deficiency	PF-mean Total length day003	221	2721201	0.437548	1.73397e-05	1.87292e-09	1.83742e-08	0	4	0	2
40	Root growth rates under nutrient deficiency	PF-mean Total length day004	227	2728938	0.699779	0.370349	7.97254e-08	1.83221e-08	0	0	0	0
40	Root growth rates under nutrient deficiency	PF-mean Total length day005	227	2728938	0.71185	0.00827009	2.30825e-08	1.83221e-08	0	0	0	0
40	Root growth rates under nutrient deficiency	PZ-mean Total length day003	226	2728044	0.50295	0.235416	3.46363e-08	1.83282e-08	0	0	0	0
40	Root growth rates under nutrient deficiency	PZ-mean Total length day004	227	2728938	0.528388	0.150688	1.95157e-07	1.83221e-08	0	0	0	0
40	Root growth rates under nutrient deficiency	PZ-mean Total length day005	227	2728938	0.538494	0.0248391	1.56312e-07	1.83221e-08	0	0	0	0
40	Root growth rates under nutrient deficiency	RGE Fe norm	227	2728938	4.53979e-05	3.7e-24	1.65613e-35	1.83221e-08	0	1810	0	441
40	Root growth rates under nutrient deficiency	RGR Fe	227	2728938	0.522019	0.00719717	6.25276e-08	1.83221e-08	0	0	0	0
40	Root growth rates under nutrient deficiency	RGR MS	227	2728938	0.80008	0.0547226	5.0662e-08	1.83221e-08	0	0	0	0
40	Root growth rates under nutrient deficiency	RGR P	227	2728938	0.754266	0.0376981	2.20778e-07	1.83221e-08	0	0	0	0
40	Root growth rates under nutrient deficiency	RGR P Fe	227	2728938	0.451873	0.000328636	9.49192e-09	1.83221e-08	0	0	0	0
40	Root growth rates under nutrient deficiency	RGR P Fe norm	227	2728938	0.377993	3.7e-24	5.92238e-39	1.83221e-08	0	3276	0	783
40	Root growth rates under nutrient deficiency	RGR P Zn	227	2728938	0.531905	0.135091	1.33501e-07	1.83221e-08	0	0	0	0
40	Root growth rates under nutrient deficiency	RGR P Zn norm	227	2728938	0.292502	3.7e-24	2.32405e-28	1.83221e-08	0	1452	0	336
40	Root growth rates under nutrient deficiency	RGR P norm	227	2728938	0.55455	3.7e-24	1.26858e-30	1.83221e-08	0	2906	0	711
40	Root growth rates under nutrient deficiency	RGR Zn	227	2728938	0.474758	0.44386	9.85889e-08	1.83221e-08	0	0	0	0
40	Root growth rates under nutrient deficiency	RGR Zn norm	227	2728938	0.488826	3.7e-24	7.36932e-20	1.83221e-08	0	809	0	185
40	Root growth rates under nutrient deficiency	Z-mean Total length day003	188	2706095	0.391936	0.0286207	4.94075e-09	1.84768e-08	0	0	0	0
40	Root growth rates under nutrient deficiency	Z-mean Total length day004	227	2728938	0.579422	0.0278876	6.50424e-09	1.83221e-08	8	34	1	1
40	Root growth rates under nutrient deficiency	Z-mean Total length day005	226	2728320	0.546871	0.063658	3.71802e-08	1.83263e-08	0	0	0	0
40	Root growth rates under nutrient deficiency	deltaRGR P Fe norm on Fe norm	227	2728938	0.405623	1.46239e-14	5.45189e-20	1.83221e-08	0	967	0	188
40	Root growth rates under nutrient deficiency	deltaRGR P Zn norm on Zn norm	227	2728938	0.151023	2.6421e-09	5.20992e-16	1.83221e-08	0	648	0	145
43	Natural variation in stomata size (Dittberner et al. 2018)	Stomatasize 261	261	2717546	0.608225	0.0168204	8.12849e-10	1.8399e-08	0	201	0	95
43	Natural variation in stomata size (Dittberner et al. 2018)	delta 13C	310	2730254	0.64131	0.383462	2.13757e-08	1.83133e-08	10	9	2	2
43	Natural variation in stomata size (Dittberner et al. 2018)	delta 13C 261	261	2717546	0.72557	0.205951	2.32278e-08	1.8399e-08	3	3	2	2
43	Natural variation in stomata size (Dittberner et al. 2018)	stomata density	330	2737083	0.719995	0.382731	1.09873e-07	1.82676e-08	0	0	0	0
43	Natural variation in stomata size (Dittberner et al. 2018)	stomata density 261	261	2717546	0.735134	0.000313543	1.35098e-07	1.8399e-08	0	0	0	0
43	Natural variation in stomata size (Dittberner et al. 2018)	stomatasize	330	2737083	0.670428	0.0856163	9.48679e-08	1.82676e-08	0	0	0	0
44	Root growth under Zn deficiency Bouain et al. 2018	root length day001	230	2730801	0.557608	0.01458	4.3504e-10	1.83096e-08	0	0	0	0
44	Root growth under Zn deficiency Bouain et al. 2018	root length day001 minusZn	190	2709462	0.395813	0.029406	5.78929e-09	1.84538e-08	0	0	0	0
44	Root growth under Zn deficiency Bouain et al. 2018	root length day002	230	2731947	0.64799	0.849753	7.42014e-09	1.8302e-08	0	0	0	0
44	Root growth under Zn deficiency Bouain et al. 2018	root length day002 minusZn	230	2731430	0.598584	0.0677755	5.37389e-09	1.83054e-08	7	11	1	1
44	Root growth under Zn deficiency Bouain et al. 2018	root length day003	231	2731995	0.772952	0.69856	5.64178e-08	1.83016e-08	0	0	0	0
44	Root growth under Zn deficiency Bouain et al. 2018	root length day003 minusZn	230	2731462	0.579631	0.18526	4.35043e-08	1.83052e-08	0	0	0	0
44	Root growth under Zn deficiency Bouain et al. 2018	root length day004	231	2731995	0.832311	0.431709	7.11217e-08	1.83016e-08	0	0	0	0
44	Root growth under Zn deficiency Bouain et al. 2018	root length day004 minusZn	231	2731995	0.59929	0.0228285	4.44931e-13	1.83016e-08	0	865	0	230
44	Root growth under Zn deficiency Bouain et al. 2018	root length day005	231	2731995	0.835787	0.594673	4.80486e-08	1.83016e-08	0	0	0	0
44	Root growth under Zn deficiency Bouain et al. 2018	root length day005 minusZn	229	2731245	0.537472	0.221296	4.49292e-08	1.83067e-08	0	0	0	0
44	Root growth under Zn deficiency Bouain et al. 2018	root length day006	231	2731995	0.813863	0.505092	9.63597e-08	1.83016e-08	9	5	1	1
44	Root growth under Zn deficiency Bouain et al. 2018	root length day006 minusZn	231	2731995	0.422707	0.284925	6.16512e-09	1.83016e-08	0	0	0	0
44	Root growth under Zn deficiency Bouain et al. 2018	root length day007	231	2731995	0.767779	0.804277	9.5802e-08	1.83016e-08	10	9	1	1
44	Root growth under Zn deficiency Bouain et al. 2018	root length day007 minusZn	231	2731995	0.470963	0.0269522	1.32556e-08	1.83016e-08	0	0	0	0
46	Gravitropic setpoint angle (GSA)	Gravitropic setpoint angle (GSA)	212	2774118	0.563002	6.33202e-05	8.98374e-09	1.80237e-08	3	3	3	3
80	Genetic dissection of shoot regeneration from root explants in Arabidopsis (Lardon et al., 2020)	area 15d protocol a	144	2596507	0.81847	4.79475e-19	1.98209e-14	1.92566e-08	0	38	0	21
80	Genetic dissection of shoot regeneration from root explants in Arabidopsis (Lardon et al., 2020)	area 15d protocol b	162	2632706	0.986073	8.71074e-13	3.34489e-12	1.89919e-08	0	23	0	16
80	Genetic dissection of shoot regeneration from root explants in Arabidopsis (Lardon et al., 2020)	area 21d protocol a	143	2595461	0.874489	3.7e-24	2.17541e-22	1.92644e-08	0	1529	0	332
80	Genetic dissection of shoot regeneration from root explants in Arabidopsis (Lardon et al., 2020)	area 21d protocol b	162	2632706	0.951735	3.7e-24	1.98208e-17	1.89919e-08	0	1199	0	396
80	Genetic dissection of shoot regeneration from root explants in Arabidopsis (Lardon et al., 2020)	callus score 15d protocol a	144	2596507	0.509633	0.00136818	4.48092e-08	1.92566e-08	1	0	1	0
80	Genetic dissection of shoot regeneration from root explants in Arabidopsis (Lardon et al., 2020)	callus score 15d protocol b	162	2632706	0.428915	6.83812e-05	6.27676e-08	1.89919e-08	0	0	0	0
80	Genetic dissection of shoot regeneration from root explants in Arabidopsis (Lardon et al., 2020)	callus score 21d protocol a	144	2596507	0.571075	0.00877689	6.85763e-08	1.92566e-08	3	3	1	1
80	Genetic dissection of shoot regeneration from root explants in Arabidopsis (Lardon et al., 2020)	callus score 21d protocol b	162	2632706	0.678749	0.0463651	1.50159e-08	1.89919e-08	0	0	0	0
80	Genetic dissection of shoot regeneration from root explants in Arabidopsis (Lardon et al., 2020)	greening 15d protocol a	144	2596507	0.388029	0.160083	1.1793e-07	1.92566e-08	0	0	0	0
80	Genetic dissection of shoot regeneration from root explants in Arabidopsis (Lardon et al., 2020)	greening 15d protocol b	162	2632706	0.288092	0.170035	7.22439e-08	1.89919e-08	0	0	0	0
80	Genetic dissection of shoot regeneration from root explants in Arabidopsis (Lardon et al., 2020)	greening 21d protocol a	143	2595461	0.0751714	1.20106e-05	9.92918e-09	1.92644e-08	0	0	0	0
80	Genetic dissection of shoot regeneration from root explants in Arabidopsis (Lardon et al., 2020)	greening 21d protocol b	162	2632706	0.69801	8.27951e-06	6.14617e-09	1.89919e-08	0	0	0	0
80	Genetic dissection of shoot regeneration from root explants in Arabidopsis (Lardon et al., 2020)	root-like structures 15d protocol a	144	2596507	0.952484	5.86911e-19	1.08899e-17	1.92566e-08	0	3224	0	753
80	Genetic dissection of shoot regeneration from root explants in Arabidopsis (Lardon et al., 2020)	root-like structures 15d protocol b	162	2632706	0.273066	5.90181e-15	6.17445e-13	1.89919e-08	0	98	0	33
80	Genetic dissection of shoot regeneration from root explants in Arabidopsis (Lardon et al., 2020)	root-like structures 21d protocol a	144	2596507	0.898049	9.18109e-16	2.13592e-17	1.92566e-08	0	2593	0	643
80	Genetic dissection of shoot regeneration from root explants in Arabidopsis (Lardon et al., 2020)	root-like structures 21d protocol b	162	2632706	0.262445	1.86036e-16	4.47902e-13	1.89919e-08	0	103	0	30
80	Genetic dissection of shoot regeneration from root explants in Arabidopsis (Lardon et al., 2020)	shoot primordia 15d protocol a	144	2596507	0.0979398	3.7e-24	1.32236e-22	1.92566e-08	0	1551	0	347
80	Genetic dissection of shoot regeneration from root explants in Arabidopsis (Lardon et al., 2020)	shoot primordia 15d protocol b	162	2632706	0.999955	3.7e-24	8.04941e-42	1.89919e-08	7	5300	3	1057
80	Genetic dissection of shoot regeneration from root explants in Arabidopsis (Lardon et al., 2020)	shoot primordia 21d protocol a	144	2596507	0.371741	3.7e-24	6.78934e-17	1.92566e-08	0	39	0	25
80	Genetic dissection of shoot regeneration from root explants in Arabidopsis (Lardon et al., 2020)	shoot primordia 21d protocol b	162	2632706	0.993041	3.7e-24	1.5111e-28	1.89919e-08	1	3011	1	719
80	Genetic dissection of shoot regeneration from root explants in Arabidopsis (Lardon et al., 2020)	shoots 15d protocol a	144	2596507	0.872749	3.7e-24	2.54304e-36	1.92566e-08	7	6642	4	1088
80	Genetic dissection of shoot regeneration from root explants in Arabidopsis (Lardon et al., 2020)	shoots 15d protocol b	162	2632706	0.999955	3.7e-24	2.12294e-24	1.89919e-08	0	1036	0	304
80	Genetic dissection of shoot regeneration from root explants in Arabidopsis (Lardon et al., 2020)	shoots 21d protocol a	144	2596507	0.999409	3.7e-24	3.2503e-27	1.92566e-08	0	4407	0	847
80	Genetic dissection of shoot regeneration from root explants in Arabidopsis (Lardon et al., 2020)	shoots 21d protocol b	162	2632706	0.999955	3.7e-24	1.47125e-26	1.89919e-08	0	1769	0	502
80	Genetic dissection of shoot regeneration from root explants in Arabidopsis (Lardon et al., 2020)	undefined structures 15d protocol a	144	2596507	0.138826	3.7e-24	4.68886e-28	1.92566e-08	0	1956	0	416
80	Genetic dissection of shoot regeneration from root explants in Arabidopsis (Lardon et al., 2020)	undefined structures 15d protocol b	162	2632706	0.974995	3.7e-24	4.84171e-42	1.89919e-08	751	8005	196	1281
80	Genetic dissection of shoot regeneration from root explants in Arabidopsis (Lardon et al., 2020)	undefined structures 21d protocol a	144	2596507	4.53979e-05	3.7e-24	1.5256e-31	1.92566e-08	1079	5146	248	918
80	Genetic dissection of shoot regeneration from root explants in Arabidopsis (Lardon et al., 2020)	undefined structures 21d protocol b	162	2632706	0.983114	3.7e-24	2.75504e-32	1.89919e-08	751	6462	196	1027
84	Seed longevity (Renard et. al., 2020)	AAT (Accelerated seed Aging Treatment)	261	2715642	0.89114	2.67732e-21	1.73978e-09	1.84119e-08	0	0	0	0
84	Seed longevity (Renard et. al., 2020)	CDT (Controlled seed Deterioration Treatment)	259	2715110	0.999955	5.50535e-21	6.26949e-09	1.84155e-08	0	1	0	1
84	Seed longevity (Renard et. al., 2020)	EPPO (Elevated Partial Pressure of Oxygen seed-aging treatment)	259	2713641	0.619192	0.00917072	1.29914e-07	1.84254e-08	2	0	2	0
84	Seed longevity (Renard et. al., 2020)	NAT (Natural seed Aging Treatment)	261	2715642	0.355614	0.0014904	5.45765e-08	1.84119e-08	0	0	0	0
85	Isoprenoid concentration	Carotenoid	117	2622052	0.78793	0.241267	1.2924e-07	1.9069e-08	0	0	0	0
85	Isoprenoid concentration	Chlorophyll	117	2622052	0.957415	0.117979	6.94664e-08	1.9069e-08	0	0	0	0
85	Isoprenoid concentration	Dolichole	114	2614725	0.712409	2.39989e-08	1.73602e-10	1.91225e-08	0	0	0	0
85	Isoprenoid concentration	Plastoquinone	116	2627138	0.696123	1.25405e-13	2.20177e-17	1.90321e-08	0	223	0	57
85	Isoprenoid concentration	Polyprenol	114	2614725	0.452296	1.08138e-10	6.65511e-09	1.91225e-08	0	0	0	0
85	Isoprenoid concentration	Sterol	114	2614725	0.477849	9.60526e-22	1.38829e-10	1.91225e-08	0	39	0	3
85	Isoprenoid concentration	Tokoferol	117	2622052	0.0949849	0.00667797	1.62223e-07	1.9069e-08	0	0	0	0
92	Pb Mine soil	Estimated Soil Pb	136	2580435	0.999955	0.340976	3.70011e-07	1.93766e-08	3	0	2	0
92	Pb Mine soil	Growth rate	202	2712102	0.059735	0.920824	1.33254e-07	1.84359e-08	0	0	0	0
92	Pb Mine soil	Leaf B Mine (Î¼g/g)	101	2554898	4.53979e-05	3.7e-24	1.33862e-39	1.95703e-08	0	7890	0	1640
92	Pb Mine soil	Leaf Ca Mine (Î¼g/g)	195	2690146	4.53979e-05	4.72181e-06	5.24941e-13	1.85864e-08	154	308	59	82
92	Pb Mine soil	Leaf Cu Mine (Î¼g/g)	88	2469298	4.53979e-05	3.7e-24	2.58891e-20	2.02487e-08	0	3193	0	674
92	Pb Mine soil	Leaf Fe Mine (Î¼g/g)	194	2689633	4.53979e-05	3.7e-24	4.84892e-27	1.85899e-08	0	619	0	242
92	Pb Mine soil	Leaf K Mine (Î¼g/g)	195	2690146	4.53979e-05	1.97348e-20	1.93838e-26	1.85864e-08	0	922	0	212
92	Pb Mine soil	Leaf Mg Mine (Î¼g/g)	195	2690146	4.53979e-05	5.83782e-06	2.82358e-11	1.85864e-08	0	0	0	0
92	Pb Mine soil	Leaf Mn Mine (Î¼g/g)	178	2657381	4.53979e-05	3.7e-24	1.00232e-57	1.88155e-08	303	7914	115	1231
92	Pb Mine soil	Leaf Na Mine (Î¼g/g)	195	2690146	0.055726	3.7e-24	5.17472e-62	1.85864e-08	1	5664	1	1328
92	Pb Mine soil	Leaf P Mine (Î¼g/g)	195	2690146	4.53979e-05	4.75713e-06	6.62396e-10	1.85864e-08	0	0	0	0
92	Pb Mine soil	Leaf Pb Mine (Î¼g/g)	194	2690245	4.53979e-05	3.7e-24	2.35916e-20	1.85857e-08	0	668	0	189
92	Pb Mine soil	Leaf S Mine (Î¼g/g)	195	2690146	4.53979e-05	3.7e-24	3.84866e-18	1.85864e-08	0	114	0	38
92	Pb Mine soil	Leaf Zn Mine (Î¼g/g)	195	2690146	4.53979e-05	3.7e-24	1.02993e-24	1.85864e-08	0	913	0	221
92	Pb Mine soil	Rosette diameter Mine	202	2712102	0.286048	0.0868395	1.55105e-07	1.84359e-08	0	0	0	0
126	trichome_development_epidermis_metal_traits	Autofluorescence color	306	2721883	0.0444084	3.7e-24	3.02112e-47	1.83696e-08	0	4431	0	941
126	trichome_development_epidermis_metal_traits	Callose content in trichomes	302	2721108	0.121616	3.7e-24	1.11367e-16	1.83749e-08	0	81	0	31
126	trichome_development_epidermis_metal_traits	Leaf epidermis autofluorescence	309	2724408	0.636114	3.7e-24	5.00866e-08	1.83526e-08	0	0	0	0
126	trichome_development_epidermis_metal_traits	Metal gradient in trichomes	307	2724331	0.122344	3.7e-24	7.94396e-10	1.83531e-08	0	4	0	2
126	trichome_development_epidermis_metal_traits	Metal in trichome base	307	2724331	0.198239	3.7e-24	1.53846e-07	1.83531e-08	0	0	0	0
126	trichome_development_epidermis_metal_traits	Metal ring in trichomes	307	2724331	0.223601	3.7e-24	2.38405e-07	1.83531e-08	0	0	0	0
126	trichome_development_epidermis_metal_traits	Metal surrounding trichomes	307	2724331	0.46028	3.7e-24	2.50832e-18	1.83531e-08	0	163	0	67
126	trichome_development_epidermis_metal_traits	Metals in stomata	307	2724331	0.781232	3.7e-24	6.84464e-38	1.83531e-08	0	3739	0	746
126	trichome_development_epidermis_metal_traits	Number of trichome branches	307	2722708	0.344218	3.7e-24	7.20482e-08	1.83641e-08	2	0	1	0
126	trichome_development_epidermis_metal_traits	Shaveproof trichomes	309	2724408	0.0874663	3.7e-24	3.77752e-08	1.83526e-08	0	0	0	0
126	trichome_development_epidermis_metal_traits	Trichome area	302	2721108	0.466653	0.403771	8.98129e-08	1.83749e-08	0	0	0	0
126	trichome_development_epidermis_metal_traits	Trichome autofluorescence	309	2724408	0.457669	3.7e-24	1.82015e-07	1.83526e-08	0	0	0	0
126	trichome_development_epidermis_metal_traits	Trichome circularity	302	2721108	0.185261	1.07043e-10	1.71273e-11	1.83749e-08	0	0	0	0
126	trichome_development_epidermis_metal_traits	Trichome density	309	2724408	0.735119	3.7e-24	1.32238e-07	1.83526e-08	0	0	0	0
126	trichome_development_epidermis_metal_traits	Trichome length	302	2721108	0.307375	6.46385e-10	1.7324e-08	1.83749e-08	0	0	0	0
126	trichome_development_epidermis_metal_traits	Trichome perimeter	302	2721108	0.391067	0.921963	1.00152e-07	1.83749e-08	0	0	0	0
126	trichome_development_epidermis_metal_traits	Trichome solidity	302	2721108	0.0547264	0.000499868	5.74425e-11	1.83749e-08	0	0	0	0
126	trichome_development_epidermis_metal_traits	Trichome stem length	305	2721795	0.610894	0.00566033	1.43663e-11	1.83702e-08	0	13	0	12
127	Raffinose (22Â°C and 32Â°C)	Raffinose 22C	250	2799415	0.730353	3.7e-24	1.66931e-22	1.78609e-08	4	3236	2	450
127	Raffinose (22Â°C and 32Â°C)	Raffinose 32C	250	2799415	0.274965	2.75042e-23	7.29844e-18	1.78609e-08	0	79	0	47
